# Supplementary material for: Fecal biomarkers of environmental enteric dysfunction and the gut microbiota of rural Malawian children: An observational study
Source: Heliyon. 2021 Oct 16;7(10):e08194. doi: 10.1016/j.heliyon.2021.e08194 (PMC8554169; doi:10.1016/j.heliyon.2021.e08194)
Supplement: Supplementary dataset [file mmc1.xlsx]

## Sheet: Supplementary dataset
Supplimentary dataset: Demographic and ELISA data
Study title: Fecal biomarkers of environmental enteric dysfunction and the gut microbiota of rural Malawian children: an observational study
sampleid	Time-point	age	sex	neo_nmoll	mpo_ngml	aat_ugg		Dictionary
147551	0	23	Male		610.057	17.5257		Age	child age in months
147947	0	7	Female					sampleid	stool sample id
147958	0	48	Male	208.95	1337	30.9833		Time-point	Time point for stool collection. 0 = Baseline
148167	0	8	Female	1020.77	2127.14	38.8625		neo_nmoll	Fecal neopterin concentration in nmol/L
148299	0	38	Male					mpo_ngml	Fecal myeloperoxidase concentration in ng/ml
148651	0	23	Female	660.48	189.763	99.3502		aat_ugg	Fecal alpha-1 antitrypsin concentration in ug/g
148717	0	30	Female		1106.36
148728	0	44	Male	82.52	983.541	182.412
149245	0	36	Male	192.03	399.503	3.67049
149267	0	18	Male	88.34	1313.4	23.424
149399	0	39	Male	172.56	408.602	202.383
149553	0	14	Female
149597	0	47	Female		444.519	48.7309
149663	0	35	Female	611.16	2111.52	73.8435
149740	0	43	Female	261.67	7850	171.315
149905	0	9	Male	1250.42	239.137	680.402
150070	0	5	Male	4238.8	17427.2	292.653
150114	0	5	Female	2100.59	812.687	1462.1
150279	0	40	Female
150774	0	21	Male	143.64	558.918	8.51978
150917	0	21	Male		4976.93
151258	0	5	Female	4067.01	25666	306.122
151555	0	39	Female	67.93	358.144	8.68327
151907	0	6	Female		13212.5	157.113
152039	0	45	Male
152259	0	25	Female
152325	0	16	Female	185.7	2312.97	9.52486
152446	0	41	Female
152523	0	27	Male	88.35	555.782	88.7122
152545	0	6	Female	3540.86	1140.82	165.165
152611	0	7	Female
152776	0	11	Male
152941	0	42	Male	175.27	865.454	136.983
152996	0	3	Female		16910.7
153205	0	27	Male
153469	0	39	Male	28.19	782.019	66.9815
153656	0	34	Male	17.94	1228.2	24.9564
153777	0	20	Male	96.66	3410.86	15.0403
153832	0	6	Female	2189.14	3591.25	148.577
153887	0	39	Female	1533.73	13392.9	17.5471
153920	0	17	Female	1649.76	9719.98
153953	0	42	Male	48.57	164.192	5.09906
154074	0	20	Male
154096	0	32	Female
154272	0	31	Male		11040.3	610.649
154591	0	39	Male	198.31	462.066	59.242
154613	0	37	Female		223.908
154679	0	37	Male	141.53	1436	197.645
154723	0	22	Male	362.71	3466.32	89.7028
154877	0	4	Male		2252.72	46.7584
154987	0	10	Male	2432.78	508.916	56.3343
155317	0	2	Female
155405	0	11	Female	6628.45	1574.11	81.5323
155581	0	29	Female	122.35	268.114	18.0143
155636	0	12	Female	26.57	8490.38	80.1367
155691	0	32	Female
155779	0	5	Female	2685.75	20380.6	105.864
155845	0	56	Male	296.01	1972.6	17.8587
155955	0	30	Male		1114.09	64.7031
156043	0	23	Female
156109	0	30	Male
156131	0	13	Male	29.39	363.975	17.5257
156142	0	20	Male		196.187
156208	0	30	Male	152.24	1342.76	2.88977
156219	0	38	Male	286.51	1984.8	39.3118
156274	0	12	Male	15.51	2651.25
156571	0	7	Male
156626	0	24	Male	402.35	3325.23	75.3758
156780	0	13	Male
156846	0	23	Female	18.71	133.989	24.6149
156945	0	7	Female
157044	0	13	Female	79.38	11518.4	220.839
157143	0	7	Female	1324.87	5324.59	184.034
157209	0	30	Male	378.88	3479.66	125.906
157231	0	24	Female	56.91	952.539	97.1176
157374	0	6	Female		22204.2	298.985
157902	0	23	Female	511.04	3698.16	120.05
157924	0	10	Male	535.06	17572.1	100.596
157935	0	4	Female
158012	0	3	Female		22359.3	893.96
158155	0	47	Female	199.54	278.691	156.91
158881	0	34	Male	794.11	1610.8	89.1377
159233	0	24	Male	343.69	1617.6	58.2951
159288	0	37	Male
159486	0	15	Male	785.54	2036.11	159.962
159816	0	32	Male
159904	0	11	Female	1766.16	1458.61	78.9279
160168	0	14	Female	998.01	1006.42	125.747
160520	0	8	Male
160773	0	35	Male	151.33	618.076	112.473
160839	0	2	Female	5995.87	25672.7	2448.9
160971	0	10	Female
161059	0	24	Female
162291	0	38	Female	250.9	256.464	107.007
162324	0	14	Male	286.77	300.191	65.9269
162401	0	14	Female
162599	0	34	Male	157.94	2731.89	44.0442
162676	0	20	Female	31.88	989.649	92.1982
163105	0	8	Male	1498.04	2498.14	88.957
163336	0	26	Male	46.07	707.916	99.1813
163710	0	34	Female
164667	0	30	Male	4196.72	609.047	59.8711
